# Supplementary material for: Citywide serosurveillance of the initial SARS-CoV-2 outbreak in San Francisco using electronic health records
Source: Nat Commun. 2021 Jun 11;12:3566. doi: 10.1038/s41467-021-23651-6 (PMC8195995; doi:10.1038/s41467-021-23651-6)
Supplement: Supplementary file 3 — Dataset 1 [file 41467_2021_23651_MOESM3_ESM.csv]

Class	Group	Positive	Count	Seroprevalence	Adjusted seroprevalence	2.5% Credible Interval	97.5% Credible Interval
Sex	F	72	2491	0.0289	0.0270	0.0109	0.0361
Sex	M	119	2231	0.0533	0.0531	0.0373	0.0661
Age Group	0-19	11	281	0.0391	0.0410	0.0160	0.0690
Age Group	20-39	51	1261	0.0404	0.0399	0.0229	0.0545
Age Group	40-59	72	1322	0.0545	0.0546	0.0364	0.0713
Age Group	60-79	41	1390	0.0295	0.0281	0.0110	0.0404
Age Group	80+	17	481	0.0353	0.0363	0.0155	0.0580
Insurance Type	Government	120	2937	0.0409	0.0398	0.0232	0.0504
Insurance Type	Private or Employer	50	1421	0.0352	0.0341	0.0157	0.0474
Insurance Type	Uninsured	16	269	0.0595	0.0634	0.0315	0.0990
Insurance Type	Unknown	6	108	0.0556	0.0643	0.0228	0.1231
Hospital Group	UCSF	119	3037	0.0392	0.0379	0.0208	0.0486
Hospital Group	ZSFG	73	1698	0.0430	0.0419	0.0244	0.0557
Race/Ethnicity	Asian	30	1206	0.0249	0.0233	0.0079	0.0353
Race/Ethnicity	Black or African American	28	591	0.0474	0.0483	0.0281	0.0696
Race/Ethnicity	Hispanic	53	858	0.0618	0.0633	0.0437	0.0829
Race/Ethnicity	Other	14	348	0.0402	0.0422	0.0202	0.0691
Race/Ethnicity	White	65	1675	0.0388	0.0379	0.0230	0.0506
Month	March	6	192	0.0313	0.0341	0.0097	0.0655
Month	April	44	959	0.0459	0.0459	0.0274	0.0631
Month	May	85	2047	0.0415	0.0404	0.0240	0.0529
Month	June	56	1526	0.0367	0.0358	0.0189	0.0490
