# Supplementary material for: Citywide serosurveillance of the initial SARS-CoV-2 outbreak in San Francisco using electronic health records
Source: Nat Commun. 2021 Jun 11;12:3566. doi: 10.1038/s41467-021-23651-6 (PMC8195995; doi:10.1038/s41467-021-23651-6)
Supplement: Supplementary file 4 — Dataset 2 [file 41467_2021_23651_MOESM4_ESM.csv]

Neighborhood	Positive	Count	Seroprevalence	Adjusted seroprevalence*	2.5% Credible Interval	97.5% Credible Interval
Bayview	15	206	0.0728	0.0809	0.0456	0.1232
Bernal Heights	2	103	0.0194	0.0287	0.0040	0.0734
Castro/Upper Market	3	102	0.0294	0.0393	0.0089	0.0826
Chinatown	2	42	0.0476	NA	NA	NA
Crocker Amazon	4	49	0.0816	NA	NA	NA
Diamond Heights	1	14	0.0714	NA	NA	NA
Downtown/Civic Center	14	277	0.0505	0.0571	0.0305	0.0900
Excelsior	15	200	0.0750	0.0834	0.0450	0.1280
Financial District	1	51	0.0196	0.0387	0.0023	0.1053
Glen Park	3	37	0.0811	NA	NA	NA
Golden Gate Park	0	1	0.0000	NA	NA	NA
Haight Ashbury	2	95	0.0211	0.0310	0.0034	0.0796
Inner Richmond	4	144	0.0278	0.0340	0.0089	0.0721
Inner Sunset	8	157	0.0510	0.0580	0.0240	0.0988
Lakeshore	3	105	0.0286	0.0383	0.0095	0.0857
Marina	1	63	0.0159	0.0309	0.0019	0.0902
Mission	11	342	0.0322	0.0327	0.0139	0.0550
Nob Hill	1	80	0.0125	0.0245	0.0016	0.0685
Noe Valley	2	115	0.0174	0.0256	0.0028	0.0656
North Beach	4	80	0.0500	0.0615	0.0187	0.1282
Ocean View	5	140	0.0357	0.0431	0.0125	0.0841
Outer Mission	5	127	0.0394	0.0469	0.0160	0.0875
Outer Richmond	7	166	0.0422	0.0485	0.0192	0.0919
Outer Sunset	8	273	0.0293	0.0326	0.0121	0.0574
Pacific Heights	6	89	0.0674	0.0800	0.0309	0.1471
Parkside	5	144	0.0347	0.0413	0.0138	0.0833
Potrero Hill	5	88	0.0568	0.0699	0.0243	0.1318
Presidio	0	18	0.0000	NA	NA	NA
Presidio Heights	0	39	0.0000	NA	NA	NA
Russian Hill	0	49	0.0000	NA	NA	NA
Seacliff	0	15	0.0000	NA	NA	NA
South of Market	13	346	0.0376	0.0405	0.0197	0.0654
Twin Peaks	3	46	0.0652	NA	NA	NA
Visitacion Valley	4	121	0.0331	0.0410	0.0114	0.0835
West of Twin Peaks	5	141	0.0355	0.0427	0.0144	0.0855
Western Addition	5	305	0.0164	0.0221	0.0064	0.0434
Homeless	16	157	0.1019	0.1078	0.0614	0.1652
